# Supplementary material for: Ribonucleoside Hydrolases–Structure, Functions, Physiological Role and Practical Uses
Source: Biomolecules. 2023 Sep 12;13(9):1375. doi: 10.3390/biom13091375 (PMC10526354; doi:10.3390/biom13091375)
Supplement: Supplementary file 1 [file biomolecules-13-01375-s001.zip]

Archive with 6 entries (6 files):
- Figure S1 caption.txt
- Figure S1.pdf
- Figure S2 caption.txt
- Figure S2.pdf
- Figure S3 caption.txt
- Figure S3.pdf
