# Supplementary material for: Ribonucleoside Hydrolases–Structure, Functions, Physiological Role and Practical Uses
Source: Biomolecules. 2023 Sep 12;13(9):1375. doi: 10.3390/biom13091375 (PMC10526354; doi:10.3390/biom13091375)
Supplement: Supplementary file 1 [file biomolecules-13-01375-s001.zip › Figure S2 caption.txt]

Figure S2. Pyrimidine-specific nucleoside hydrolases alignment. Alignment was performed using the MUSCLE algorithm [67], visualization was carried out in the Geneious Prime program [68]. Blosum62 was used as a coincidence matrix. The colors mark amino acid residues that have a certain percentage of coincidence: green - ≥90% coincidence, yellow - 80-90%, orange - 60-80%.
